# Supplementary material for: Parental Feeding Practices, Weight Perception, and Children’s Appetitive Traits Are Associated with Weight Trajectories in Preschoolers: A Longitudinal Study in China
Source: Nutrients. 2024 Oct 31;16(21):3746. doi: 10.3390/nu16213746 (PMC11547943; doi:10.3390/nu16213746)
Supplement: Supplementary file 1 [file nutrients-16-03746-s001.zip]

Archive with 1 entries (1 files):
- nutrients-3259662-supplementary.pdf
